# Supplementary material for: Glucocorticoid Signaling-Associated Gene Expression in the Hippocampus and Frontal Cortex of Chronically Isolated Normotensive and Hypertensive Rats and the Responsiveness to Acute Restraint Stress
Source: Int J Mol Sci. 2025 Dec 15;26(24):12050. doi: 10.3390/ijms262412050 (PMC12732442; doi:10.3390/ijms262412050)
Supplement: Supplementary file 1 [file ijms-26-12050-s001.zip]

Archive with 1 entries (1 files):
- ijms-4003437-supplementary.pdf
